# Supplementary material for: Exploring Endothelial Expansion on a Chip
Source: Sensors (Basel). 2022 Dec 2;22(23):9414. doi: 10.3390/s22239414 (PMC9741423; doi:10.3390/s22239414)
Supplement: Supplementary file 1 [file sensors-22-09414-s001.zip]

Archive with 1 entries (1 files):
- sensors-2024545-supplementary.pdf
